# Supplementary material for: Effect of Solvents on Electrogenerated Base-Driven Transfer Hydrogenation Reactions
Source: Molecules. 2025 Feb 15;30(4):910. doi: 10.3390/molecules30040910 (PMC11858110; doi:10.3390/molecules30040910)
Supplement: Supplementary file 1 [file molecules-30-00910-s001.zip]

Archive with 1 entries (1 files):
- molecules-3451735-supplementary.pdf
